# Supplementary material for: Effect of acupuncture for temporomandibular disorders: a randomized clinical trial
Source: QJM. 2024 May 6;117(9):647–56. doi: 10.1093/qjmed/hcae094 (PMC11537310; doi:10.1093/qjmed/hcae094)
Supplement: hcae094_Supplementary_Data [file hcae094_supplementary_data.zip]

Archive with 3 entries (2 files):
- hcae094_Supplementary_Data/
- hcae094_Supplementary_Data/Supplement_1-20240503.docx
- hcae094_Supplementary_Data/Supplement_2-20240503.docx
